# Supplementary material for: Study on the Preparation and Optical Properties of Graphene Oxide@Fe3O4 Two-Dimensional Magnetically Oriented Nanocomposites
Source: Materials (Basel). 2023 Jan 4;16(2):476. doi: 10.3390/ma16020476 (PMC9862535; doi:10.3390/ma16020476)
Supplement: Supplementary file 1 [file materials-16-00476-s001.zip]

Archive with 1 entries (1 files):
- Video S1 The reversible magnetic response of the GO@Fe3O4 sol..mp4
